# Supplementary material for: Reminders of Mortality: Investigating the Effects of Different Mortality Saliences on Somatosensory Neural Activity
Source: Brain Sci. 2023 Jul 16;13(7):1077. doi: 10.3390/brainsci13071077 (PMC10377243; doi:10.3390/brainsci13071077)
Supplement: Supplementary file 1 [file brainsci-13-01077-s001.zip]

Archive with 1 entries (1 files):
- brainsci-2339055-supplementary.pdf
